# Supplementary material for: Sibling species differently distributed around a CO2 vent show transplantation proteomic remodelling, while displaying metabolomic signatures associated with their origin
Source: Sci Rep. 2025 Sep 29;15:33604. doi: 10.1038/s41598-025-18913-y (PMC12479771; doi:10.1038/s41598-025-18913-y)
Supplement: Supplementary file 2 — Supplementary Material 2 [file 41598_2025_18913_MOESM2_ESM.xlsx]

## Sheet: Table S6 Significant m.z peaks
Table S6. Differentially abundant metabolites (t-tests with 250 randomizations, False Discovery Rate of 0.05 and s 0.1) between annelids Platynereis spp coming from different sites of origin, namely control origin (including CC = collected in low pCO2/high pH and transplanted to low pCO2/high pH and CA = collected in low pCO2/high pH and transplanted to high pCO2/low pH) and acidified origin (AA …
-Log(P-value)	Difference (control-acidified)	m/z	Heatmap Cluster	Empirical formula	Ion form	KEGG Compound
2.83072	0.801126	71.49927	Pink	NA	NA	NA
2.29348	1.18999	76.01933	Pink	NA	NA	NA
3.08706	-1.60637	76.521	Blue	NA	NA	NA
3.45121	0.864774	112.98802	Pink	C4H2O4	[M-H]-	['Acetylenedicarboxylate']
2.01291	0.924044	124.01523	Pink	NA	NA	NA
3.74144	1.86889	126.05604	Pink	C6H9NO2	[M-H]-	['(S)-2,3,4,5-Tetrahydropyridine-2-carboxylate', 'Guvacine', 'Isoguvacine', 'L-Baikiain', 'alpha-(Methylenecyclopropyl)glycine', 'delta1-Piperideine-2-carboxylate']
3.68146	1.9741	126.05646	Pink	NA	NA	NA
2.76782	1.9491	135.03122	Pink	C5H4N4O	[M-H]-	['Hypoxanthine']
3.09735	-0.805976	137.03564	Blue	C6H6N2O2	[M-H]-	['4-Nitroaniline', 'Urocanate', 'para-Benzoquinone dioxime']
2.3145	-0.791215	137.03614	Blue	NA	NA	NA
3.20293	-0.707937	138.03899	Blue	NA	NA	NA
2.29899	1.0216	138.98017	Pink	C2H5O5P	[M-H]-	['Acetyl phosphate', 'Phosphonoacetate']
				C3H4O4	[M+Cl]-	['2-Hydroxy-3-oxopropanoate', 'Hydroxypyruvate', 'Malonate']
				C4H6O3	[M+K-2H]-	['(S)-Methylmalonate semialdehyde', '2-Methyl-3-oxopropanoate', '2-Oxobutanoate', 'Acetoacetate', 'Succinate semialdehyde']
3.1936	0.822967	142.99859	Pink	NA	NA	NA
2.81165	0.851542	142.99913	Pink	NA	NA	NA
2.81603	0.887505	148.06152	Pink	C3H7NO2	[M+Hac-H]-	['2-Nitropropane', 'Alanine', 'D-Alanine', 'HMMF', 'L-Alanine', 'Sarcosine', 'Urethane', 'beta-Alanine']
4.29577	-2.26289	149.02779	Blue	C3H6OS	[M+Hac-H]-	['Propanethial S-oxide']
2.36223	1.38009	150.04273	Pink	NA	NA	NA
2.48471	1.22511	152.03868	Pink	NA	NA	NA
3.24802	1.34967	153.04205	Pink	NA	NA	NA
2.73111	0.831139	161.06266	Pink	NA	NA	NA
2.01443	0.996079	167.02106	Pink	C5H4N4O3	[M-H]-	['Urate']
2.52338	0.670826	168.03114	Pink	NA	NA	NA
1.89306	1.18479	168.0336	Pink	C2H7NO2S	[M+Hac-H]-	['Hypotaurine']
				C7H7N3	[M+Cl]-	['2-Aminobenzimidazole']
3.7638	0.724597	168.03537	Pink	NA	NA	NA
2.65599	0.927353	171.07752	Pink	NA	NA	NA
3.49319	0.973735	173.00917	Pink	C6H6O6	[M-H]-	['Dehydroascorbate', 'cis-Aconitate', 'trans-Aconitate']
				C4H2O4	[M+Hac-H]-	['Acetylenedicarboxylate']
1.96311	1.09247	173.10439	Pink	C6H14N4O2	[M-H]-	['Amino acid(Arg-)', 'D-Arginine', 'L-Arginine']
2.05799	-0.857689	178.06404	Blue	C7H13NO2	[M+Cl]-	['4-(Trimethylammonio)but-2-enoate', 'Stachydrine']
				C8H15NO	[M+K-2H]-	['(-)-Hygrine', 'Hygrine', 'Pelletierine', 'Physoperuvine', 'Trachelanthamidine', 'Tropine']
2.0739	-1.37413	182.04926	Blue	C5H13NO4S	[M-H]-	['Choline sulfate']
3.69864	-2.61889	186.14995	Blue	C10H21NO2	[M-H]-	['n-Decanohydroxamic acid']
				C8H17N	[M+Hac-H]-	['Coniine']
3.21925	1.02084	188.01537	Pink	C8H9NOS	[M+Na-2H]-	['Phenylacetothiohydroximate']
4.39005	-0.896108	193.03541	Blue	C10H8N2	[M+(37Cl)]-	['3-Indoleacetonitrile']
				C6H10O7	[M-H]-	['2-Dehydro-D-galactonate', '2-Keto-D-gluconic acid', '3-Dehydro-L-gulonate', '5-Dehydro-D-gluconate', 'D-Fructuronate', 'D-Galacturonate', 'D-Glucuronate', 'D-Glucuronic acid', 'D-Mannuronate', 'D-Tagaturonate', 'Galacturonic acid', 'L-Guluronic acid', 'L-Iduronic acid', 'beta-D-Glucopyranuronic acid']
				C4H6O5	[M+Hac-H]-	['(R)-Malate', '(S)-Malate', '3-Dehydro-L-threonate', 'Malate']
2.02217	-1.00056	193.07176	Blue	C5H10O4	[M+Hac-H]-	['(R)-2,3-Dihydroxy-3-methylbutanoate', '1-Deoxy-D-xylulose', '2,3-Dihydroxy-3-methylbutanoate', '2-Deoxy-L-arabinose', '2-Deoxy-alpha-D-ribopyranose', 'Deoxyribose']
				C7H14O6	[M-H]-	['(-)-Quebrachitol', '1-O-Methyl-myo-inositol', '3-O-Methyl-myo-inositol', '4-O-Methyl-myo-inositol', '5-O-Methyl-myo-inositol', '6-O-Methyl-myo-inositol', 'D-Pinitol', 'Methyl beta-D-galactoside', 'O-Methyl-scyllo-inositol']
2.04115	-0.988659	194.05897	Blue	C8H15NO2	[M+K-2H]-	['Homostachydrine', 'Lentiginosine', 'Tranexamic acid']
				C11H11NO	[M+Na-2H]-	['1,3-Dimethyl-8-isoquinolinol', 'Pyroquilon']
				C7H13NO3	[M+Cl]-	['(-)-Betonicine', '3-Hydroxystachydrine', '5-Acetamidopentanoate', 'Calystegin A3']
4.33687	1.10474	195.05104	Pink	C4H8O5	[M+Hac-H]-	['Threonate']
				C6H12O7	[M-H]-	['2-Carboxy-D-arabinitol', 'D-Altronate', 'D-Gluconic acid', 'D-Mannonate']
				C10H10N2	[M+(37Cl)]-	['1,5-Naphthalenediamine', 'Nicotyrine']
3.44631	1.00069	195.10057	Pink	NA	NA	NA
2.71984	-0.733381	196.07462	Blue	C7H15NO3	[M+Cl]-	['(S)-Carnitine', 'L-Carnitine']
3.29567	-1.53495	196.10917	Blue	C9H15N3O2	[M-H]-	['Nitrilacarb']
				C7H11N3	[M+Hac-H]-	['2,4,6-Triaminotoluene']
3.27845	-0.812364	198.07169	Blue	C7H15NO3	[M+(37Cl)]-	['(S)-Carnitine', 'L-Carnitine']
2.87743	-0.797541	198.99328	Blue	NA	NA	NA
2.91843	1.31298	199.00134	Pink	C4H9O7P	[M-H]-	['D-Erythrose 4-phosphate', 'D-Erythrulose 4-phosphate', 'D-Threose 4-phosphate', 'Erythrulose 1-phosphate']
				C2H5O5P	[M+Hac-H]-	['Acetyl phosphate', 'Phosphonoacetate']
				C9H6O4	[M+Na-2H]-	['5,7-Dihydroxychromone', '7,8-Dihydroxycoumarin', 'Caffeoquinone', 'Esculetin']
				C5H8O6	[M+Cl]-	['2-Dehydro-D-xylonate']
				C6H10O3S	[M+(37Cl)]-	['1,2-Dihydroxy-5-(methylthio)pent-1-en-3-one', '2-Oxo-5-methylthiopentanoic acid']
				C6H10O5	[M+K-2H]-	['(2R,3S)-2,3-Dimethylmalate', '(R)-2-Ethylmalate', '(R)-3,3-Dimethylmalate', '(S)-2-(Hydroxymethyl)glutarate', '1,5-Anhydro-D-fructose', '2-Dehydro-3-deoxy-D-fuconate', '2-Dehydro-3-deoxy-L-fuconate', '2-Dehydro-3-deoxy-L-rhamnonate', '2-Deoxy-scyllo-inosose', '2-Hydroxyadipate', '3,6-Anhydrogalactose', '3,6-Anhydroglucose', '3-Ethylmalate', '3-Hydroxy-3-methylglutarate', 'D-Fucono-1,4-lactone',…
2.49331	0.782395	200.04994	Pink	NA	NA	NA
2.73682	0.930126	200.05644	Pink	C6H7NO3	[M+Hac-H]-	['2-Aminomuconate semialdehyde', '6-Oxo-1,4,5,6-tetrahydronicotinate', 'Gentianaine']
2.56052	-0.723258	202.10623	Blue	NA	NA	NA
2.49739	-0.732646	202.10849	Blue	C7H13NO2	[M+Hac-H]-	['4-(Trimethylammonio)but-2-enoate', 'Stachydrine']
2.28843	-0.72044	202.11004	Blue	C10H13N5	[M-H]-	['N6-(delta2-Isopentenyl)-adenine', 'Triacanthine']
2.37966	-0.69459	203.11185	Blue	NA	NA	NA
2.44934	-0.748622	204.11274	Blue	NA	NA	NA
2.95963	-0.915488	204.12415	Blue	C9H19NO4	[M-H]-	['Pantothenol']
2.51485	0.756284	205.03539	Pink	C5H6O5	[M+Hac-H]-	['2-Oxoglutarate', '5-Hydroxy-2,4-dioxopentanoate', 'Dehydro-D-arabinono-1,4-lactone', 'Methyloxaloacetate', 'Oxaloacetate 4-methyl ester']
				C7H10O7	[M-H]-	['(2S,3R)-3-Hydroxybutane-1,2,3-tricarboxylate', '(R)-2-Hydroxybutane-1,2,4-tricarboxylate', '2-Methylcitrate', 'Homoisocitrate']
2.84667	-0.552751	207.09869	Blue	NA	NA	NA
2.37059	-0.685122	207.10676	Blue	NA	NA	NA
2.79597	0.862312	208.98587	Pink	C7H8O3S	[M+(37Cl)]-	['Toluene-4-sulfonate']
				C6H6O6	[M+Cl]-	['Dehydroascorbate', 'cis-Aconitate', 'trans-Aconitate']
				C7H8O5	[M+K-2H]-	['2-Hydroxy-5-methyl-cis,cis-muconate', '2-Hydroxyhepta-2,4-dienedioate', '2-Oxo-5-methyl-cis-muconate', '2-Oxohept-3-enedioate', '3-Dehydroshikimate', '5-Dehydroshikimate', '5-Methylmaleylacetate', 'cis,cis-2,4-Dihydroxy-5-methyl-6-oxo-2,4-hexadienoate']
2.49363	-0.840787	209.06668	Blue	C7H14O7	[M-H]-	['Sedoheptulose', 'alpha-D-Mannoheptulopyranose', 'beta-D-Sedoheptulopyranose']
				C11H12N2	[M+(37Cl)]-	['Deoxypeganine']
				C5H10O5	[M+Hac-H]-	['D-Apiose', 'D-Arabinose', 'D-Lyxose', 'D-Ribose', 'D-Ribulose', 'D-Xylose', 'D-Xylulose', 'L-Arabinofuranose', 'L-Arabinose', 'L-Lyxose', 'L-Ribulose', 'L-Xylose', 'L-Xylulose', 'Ribulose', 'Xylose', 'alpha-D-Lyxose', 'alpha-D-Ribulose', 'alpha-L-Arabinose', 'beta-D-Apiose', 'beta-D-Ribofuranose', 'beta-D-Ribopyranose', 'beta-D-Xylose', 'beta-L-Arabinose']
3.06025	-1.63055	210.02855	Blue	C4H10N3O5P	[M-H]-	['Phosphocreatine']
				C6H11N3O3	[M+K-2H]-	['5-Guanidino-2-oxopentanoate', 'N-Amidino-L-aspartate']
3.20313	0.958804	210.98291	Pink	C6H6O6	[M+(37Cl)]-	['Dehydroascorbate', 'cis-Aconitate', 'trans-Aconitate']
3.07666	1.10455	212.05983	Pink	C9H11N3O	[M+Cl]-	['N-Nitrosonornicotine']
				C10H13N3	[M+K-2H]-	['Debrisoquin']
2.30176	0.750588	216.08776	Pink	C7H11NO3	[M+Hac-H]-	['2-Hydroxyethylclavam', 'Ethadione', 'Paramethadione']
2.69691	-1.03565	218.1066	Blue	NA	NA	NA
3.81536	-0.990443	220.11905	Blue	C7H15NO3	[M+Hac-H]-	['(S)-Carnitine', 'L-Carnitine']
3.26982	-0.908652	220.12095	Blue	NA	NA	NA
3.27157	0.864194	221.0932	Pink	C9H10N2O	[M+Hac-H]-	['1-Ethyl-2-benzimidazolinone']
4.16302	-1.12456	221.12242	Blue	NA	NA	NA
2.62172	-0.641313	222.07004	Blue	NA	NA	NA
2.36819	0.91881	227.10127	Pink	C8H18N2O4	[M+Na-2H]-	['Actinamine']
2.2294	-1.60019	227.12884	Blue	C12H20O4	[M-H]-	['Traumatic acid']
				C10H16O2	[M+Hac-H]-	['(+)-Iridodial', '(+)-exo-5-Hydroxycamphor', '(1R,4S)-1-Hydroxy-2-oxolimonene', '(1S,4R)-1-Hydroxy-2-oxolimonene', '(3S,6R)-6-Isopropenyl-3-methyl-2-oxo-oxepanone', '(3S,6S)-6-Isopropenyl-3-methyl-2-oxo-oxepanone', '(4R,7R)-4-Isopropenyl-7-methyl-2-oxo-oxepanone', '(4S,7R)-4-Isopropenyl-7-methyl-2-oxo-oxepanone', '(Z)-3,5-Hexadienyl butyrate', '1,2-Campholide', '1-Hydroxy-p-Menth-8-en-2-one', '6…
2.10398	-1.113	233.11429	Blue	C7H14N2O3	[M+Hac-H]-	['N-Acetylornithine', 'N5-Ethyl-L-glutamine']
				C9H18N2O5	[M-H]-	['2,6-Diamino-7-hydroxy-azelaic acid']
1.85883	1.12089	234.13468	Pink	NA	NA	NA
2.96391	0.840247	241.01204	Pink	C6H11O8P	[M-H]-	['6-Deoxy-5-ketofructose 1-phosphate', 'D-myo-Inositol 1,2-cyclic phosphate']
				C8H12O6	[M+K-2H]-	['3-o-Ethyl-L-ascorbic acid']
				C4H7O6P	[M+Hac-H]-	['2-Oxo-4-phosphonobutanoate']
				C11H8O5	[M+Na-2H]-	['(3E)-4-(2-Carboxyphenyl)-2-oxobut-3-enoate', '(3Z)-4-(2-Carboxyphenyl)-2-oxobut-3-enoate', '3-[6-(Carboxymethylene)cyclohexa-2,4-dien-1-ylidene]-2-oxopropanate', 'Purpurogallin']
				C7H10O7	[M+Cl]-	['(2S,3R)-3-Hydroxybutane-1,2,3-tricarboxylate', '(R)-2-Hydroxybutane-1,2,4-tricarboxylate', '2-Methylcitrate', 'Homoisocitrate']
2.22008	1.12275	243.06227	Pink	C9H12N2O6	[M-H]-	['Pseudouridine', 'Spongouridine', 'Uridine']
3.30558	1.08071	245.11429	Pink	NA	NA	NA
2.80733	0.967378	250.03666	Pink	C6H15NO6S	[M+Na-2H]-	['TES']
3.47614	-1.22385	253.09293	Blue	C13H16N2O	[M+(37Cl)]-	['Girgensonine', 'Tetrahydroharmine']
				C9H18O8	[M-H]-	['2-(beta-D-Glucosyl)-sn-glycerol', '3-beta-D-Galactosyl-sn-glycerol']
				C7H14O6	[M+Hac-H]-	['(-)-Quebrachitol', '1-O-Methyl-myo-inositol', '3-O-Methyl-myo-inositol', '4-O-Methyl-myo-inositol', '5-O-Methyl-myo-inositol', '6-O-Methyl-myo-inositol', 'D-Pinitol', 'Methyl beta-D-galactoside', 'O-Methyl-scyllo-inositol']
2.19589	0.765758	258.03844	Pink	C8H15NO6	[M+K-2H]-	['N-Acetyl-D-galactosamine', 'N-Acetyl-D-glucosamine', 'N-Acetyl-D-hexosamine', 'N-Acetyl-D-mannosamine', 'N-Acetyl-beta-D-galactosamine', 'N-Acetyl-beta-D-glucosamine', 'N-Acetylhexosamine']
				C4H10NO6P	[M+Hac-H]-	['Iminoerythrose 4-phosphate', 'L-Threonine O-3-phosphate', 'O-Phospho-L-homoserine', 'O-Phosphorylhomoserine']
				C6H14NO8P	[M-H]-	['1-Amino-1-deoxy-scyllo-inositol 4-phosphate', 'Aminofructose 6-phosphate', 'D-Galactosamine 1-phosphate', 'D-Galactosamine 6-phosphate', 'D-Glucosamine 6-phosphate', 'Kanosamine 6-phosphate', 'alpha-D-Glucosamine 1-phosphate']
2.05744	-0.912702	258.17109	Blue	NA	NA	NA
3.44213	1.47335	259.02246	Pink	C4H9O7P	[M+Hac-H]-	['D-Erythrose 4-phosphate', 'D-Erythrulose 4-phosphate', 'D-Threose 4-phosphate', 'Erythrulose 1-phosphate']
				C8H14O7	[M+K-2H]-	['6-Acetyl-D-glucose']
				C8H14O5S	[M+(37Cl)]-	['2-(3-Methylthio)propylmalic acid', '3-(3-Methylthio)propylmalic acid']
				C6H13O9P	[M-H]-	['(3S,4R)-Ketose 1-phosphate', '1D-myo-Inositol 3-phosphate', 'Aldohexose 6-phosphate', 'D-Allose 6-phosphate', 'D-Allulose 6-phosphate', 'D-Fructose 1-phosphate', 'D-Fructose 6-phosphate', 'D-Galactose 1-phosphate', 'D-Galactose 6-phosphate', 'D-Glucose 1-phosphate', 'D-Glucose 6-phosphate', 'D-Hamamelose 2(1)-phosphate', 'D-Hexose 6-phosphate', 'D-Mannose 1-phosphate', 'D-Mannose 6-phosphate', …
2.35698	1.13759	260.02582	Pink	NA	NA	NA
2.25437	1.55661	266.0895	Pink	C10H13N5O4	[M-H]-	['Adenosine', 'Deoxyguanosine', 'Zidovudine']
2.2145	-1.02679	267.10203	Blue	NA	NA	NA
2.43812	0.746753	268.10545	Pink	NA	NA	NA
3.81798	-1.42553	295.19153	Blue	C15H24O2	[M+Hac-H]-	['Capsidiol', 'Curdione', 'Cyperolone', 'Farnesoic acid', 'Helminthosporol', 'Hernandulcin', 'Kikkanol B', 'Latia luciferin', 'Lubimin', 'Sirenin']
				C17H28O4	[M-H]-	['10-Deoxymethynolide']
4.37854	-1.34971	297.05511	Blue	NA	NA	NA
3.22052	-1.01991	302.12219	Blue	NA	NA	NA
1.73386	-1.3484	302.19732	Blue	NA	NA	NA
3.70733	-0.921372	311.18644	Blue	C15H24O3	[M+Hac-H]-	['Cuauhtemone', 'Indicumenone', 'Juvenile hormone III acid', 'Kikkanol C', 'Kikkanol E', 'Sugetriol']
2.61736	-0.797629	318.0961	Blue	NA	NA	NA
2.48236	-1.47471	322.16603	Blue	C17H25NO5	[M-H]-	['Alloxydim']
2.22981	-1.48416	333.13773	Blue	C19H24N2O	[M+K-2H]-	['Adenocarpine', 'Antirhine', 'Cinchonamine', 'Eburnamine']
2.12289	1.47864	348.18165	Pink	C17H23NO3	[M+Hac-H]-	['3-Ethyl-1,3,4,6,7,11b-hexahydro-9,10-dimethoxy-2H-benzo[a]quinolizin-2-one', 'Atropine', 'Knightinol', 'L-Hyoscyamine', 'Littorine', 'Lycoramine', 'Mesembrine', 'cis-1,3,4,6,7,11b-Hexahydro-9-methoxy-2H-benzo[a]quinolizine-3-carboxylic acid ethyl ester', 'trans-1,3,4,6,7,11b-Hexahydro-9-methoxy-2H-benzo[a]quinolizine-3-carboxylic acid ethyl ester']
2.69695	0.836128	367.13852	Pink	NA	NA	NA
2.92749	0.755979	368.14188	Pink	C23H25NO	[M+K-2H]-	['Mahanimbine']
				C22H23NO2	[M+Cl]-	['(alphaS,betaS)-alpha-Ethyl-alpha-(4-methoxyphenyl)-beta-phenyl-2-pyridineethanol']
3.16319	-1.09599	372.27241	Blue	NA	NA	NA
2.91385	-0.829529	376.05474	Blue	C14H17N3O7	[M+K-2H]-	['Vulgaxanthin-I']
3.54482	-0.904953	380.19643	Blue	NA	NA	NA
3.17116	-1.00762	384.1253	Blue	NA	NA	NA
3.30435	1.14682	384.22949	Pink	NA	NA	NA
4.08207	-0.482623	391.15244	Blue	C22H26O5	[M+Na-2H]-	['3,17beta-Diacetoxyestra-1,3,5(10)-trien-6-one', 'Calanolide A']
2.35033	-1.57413	398.17222	Blue	NA	NA	NA
2.80019	1.02003	399.09151	Pink	NA	NA	NA
2.812	-3.35004	401.2004	Blue	NA	NA	NA
2.59381	-1.00233	402.20361	Blue	NA	NA	NA
1.84996	-1.20153	413.1594	Blue	NA	NA	NA
2.74155	-0.784887	414.16731	Blue	NA	NA	NA
3.47719	-2.25359	416.18287	Blue	C21H27N3O6	[M-H]-	['Casimiroedine']
2.13422	-0.995701	417.17557	Blue	NA	NA	NA
2.10857	-1.74454	417.19994	Blue	NA	NA	NA
3.00943	-1.11853	419.19107	Blue	NA	NA	NA
3.88051	-1.72223	419.20291	Blue	NA	NA	NA
2.32595	-1.43794	419.21088	Blue	NA	NA	NA
3.01981	-1.14044	426.02213	Blue	C10H15N5O10P2	[M-H]-	['ADP', "Adenosine 2',5-bisphosphate", "Adenosine 3',5-bisphosphate", 'dGDP']
				C12H16N5O8P	[M+K-2H]-	['Acetyl adenylate']
2.85949	-0.656409	427.02551	Blue	C14H10N6O9	[M+Na-2H]-	["2,2',6,6-Tetranitro-4,4-azoxytoluene", "2,4',6,6-Tetranitro-2',4-azoxytoluene", "4,4',6,6-Tetranitro-2,2-azoxytoluene"]
2.78511	0.54209	429.10619	Pink	NA	NA	NA
2.87876	-2.15996	431.17467	Blue	C23H28N2O4	[M+Cl]-	['Echitovenine']
				C24H30N2O3	[M+K-2H]-	['Chromafenozide']
2.94586	-2.56379	433.19014	Blue	C23H30N2O4	[M+Cl]-	['Desacetoxyvindoline', 'Mitragynine']
2.96534	-1.25331	434.19357	Blue	NA	NA	NA
2.14676	-0.775412	435.20584	Blue	NA	NA	NA
3.13226	-1.06951	440.21115	Blue	NA	NA	NA
2.40866	-0.996008	443.19179	Blue	NA	NA	NA
2.48233	-0.874844	443.21098	Blue	NA	NA	NA
1.94857	1.05411	445.10186	Pink	C22H20N2O7	[M+Na-2H]-	['Adifoline']
3.23953	-1.11135	448.00418	Blue	C10H15N5O10P2	[M+Na-2H]-	['ADP', "Adenosine 2',5-bisphosphate", "Adenosine 3',5-bisphosphate", 'dGDP']
2.87697	-1.79345	449.18513	Blue	C23H30N2O5	[M+Cl]-	['Deacetylvindoline']
2.48459	-0.923771	455.09727	Blue	C17H21N4O9P	[M-H]-	['FMN']
1.98702	-0.938883	463.16441	Blue	C23H28N2O6	[M+Cl]-	['Carapanaubine']
2.60716	0.823431	470.17717	Pink	C23H31NO7	[M+(37Cl)]-	['Mycophenolate mofetil']
2.25462	0.710301	472.23106	Pink	NA	NA	NA
2.55853	-1.26619	496.26312	Blue	NA	NA	NA
3.87079	0.654302	497.19376	Pink	NA	NA	NA
2.1392	-0.996787	542.14976	Pink	NA	NA	NA

## Sheet: Table S7 sub-chemical class
Table S7. Enrichment analysis performed on the metabolome (polar extracts) of Platynereis spp. according to site of origin (control versus acidified – CO2 vents). This analysis was based on a combination of mummichog and GSEA algorithms using the ‘MS Peaks to Pathways’ module in Metaboanalyst 4.0. Data was input as a table with m/z peaks, p-values and fold-changes. The following parameters were u…
Compounds	Total_Size	Hits	Sig_Hits	Mummichog_Pvalues	GSEA_Pvalues	Combined_Pvalues
Hypoxanthines	9	9	7	0.00051	0.1064	0.00058
TCA acids	10	10	7	0.00137	0.05882	0.00084
Inositols	9	8	6	0.00185	0.3488	0.00538
Medium-chain hydroxy acids	3	2	2	0.04638	0.01818	0.00681
Pentoses	5	4	4	0.00215	0.5085	0.00853
Purines	10	6	5	0.00227	0.6207	0.01067
Amino acid amides	9	5	3	0.07037	0.02174	0.01145
Pterins	13	10	6	0.00928	0.2549	0.01667
Indolizidines	3	2	2	0.04638	0.06383	0.0202
Beta ketoaldehydes	1	1	1	0.2154	0.01786	0.02524
Thioaldehyde s-oxides	1	1	1	0.2154	0.02174	0.0298
Pyrimidine ribonucleosides	6	4	2	0.2049	0.02326	0.03024
Purine ribonucleoside diphosphates	16	5	2	0.2946	0.01786	0.03287
Biopterins	5	3	2	0.1192	0.04545	0.03368
Diarylethers	9	2	2	0.04638	0.1455	0.04048
6-thiopurines	1	1	1	0.2154	0.05357	0.06303
Aryl phosphodiesters	3	1	1	0.2154	0.05357	0.06303
Isobenzofuranones	1	1	1	0.2154	0.05357	0.06303
Purinones	1	1	1	0.2154	0.05357	0.06303
Thiosulfinic acid esters	1	1	1	0.2154	0.05357	0.06303
Allyl-type 1,3-dipolar organic compounds	4	3	1	0.5171	0.02273	0.06398
Aryl-aldehydes	3	3	1	0.5171	0.02273	0.06398
Oxanes	3	3	2	0.1192	0.1034	0.0665
Pyrrolizines	5	3	2	0.1192	0.1034	0.0665
Beta hydroxy acids	5	4	3	0.03348	0.3729	0.06721
Tricarboxylic acids	12	9	3	0.3032	0.04255	0.06903
Monosaccharide phosphates	33	25	5	0.6521	0.02041	0.0708
Gamma butyrolactones	14	9	4	0.1072	0.1277	0.07245
1,3-dioxolanes	1	1	1	0.2154	0.06522	0.07398
6,7-benzomorphans	2	1	1	0.2154	0.06522	0.07398
Plumeran-type alkaloids	2	1	1	0.2154	0.06522	0.07398
Beta carbolines	2	1	1	0.2154	0.07143	0.07962
Cyclohexane dicarboxylic acids	2	2	1	0.3845	0.04255	0.08364
Quinolidines	5	2	1	0.3845	0.04255	0.08364
Benzenesulfonyl compounds	41	20	3	0.8379	0.01961	0.08394
Disaccharides	16	13	1	0.9575	0.01887	0.09058
Carbonyl compounds	16	8	4	0.0714	0.2558	0.09138
Pyridines	8	5	2	0.2946	0.06522	0.09514
Purine deoxyribonucleosides	10	8	1	0.8566	0.02326	0.09795
Benzoic acid esters	41	22	1	0.9952	0.02083	0.1011
Cinchona alkaloids	6	1	1	0.2154	0.1087	0.1113
Flavin nucleotides	4	1	1	0.2154	0.1087	0.1113
Glycosylglycerols	1	1	1	0.2154	0.1087	0.1113
N-arylamides	5	3	1	0.5171	0.04545	0.1116
Pyrrolidinylpyridines	8	4	2	0.2049	0.1163	0.1129
Isoureas	2	2	1	0.3845	0.06383	0.1155
Epibatidine analogues	1	1	1	0.2154	0.1304	0.1284
Purine deoxyribonucleoside diphosphates	1	1	1	0.2154	0.1304	0.1284
Pyridinecarboxamides	1	1	1	0.2154	0.1304	0.1284
Organic dicarboxylic acids	27	23	6	0.3741	0.07843	0.1329
N-substituted carboxylic acid imides	1	1	1	0.2154	0.1429	0.1379
Pyrazolo[3,4-d]pyrimidines	1	1	1	0.2154	0.1429	0.1379
Quinazolinamines	2	1	1	0.2154	0.1522	0.1448
Pyridinecarboxylic acids	22	14	5	0.1649	0.2041	0.1478
Primary alcohols	2	1	1	0.2154	0.1607	0.1511
Organic phosphoric acids	9	6	2	0.3825	0.09091	0.1516
6-aminopurines	3	3	1	0.5171	0.06818	0.1532
Quinolones	3	3	1	0.5171	0.06897	0.1546
Serotonins	7	5	3	0.07037	0.5179	0.1572
9,9'-epoxylignans	1	1	1	0.2154	0.1739	0.1605
Dihydropyridines	1	1	1	0.2154	0.1786	0.1638
Methoxyphenols	25	14	1	0.9666	0.04082	0.167
1,2-diols	10	8	1	0.8566	0.04651	0.1682
Thiocarbamic acid derivatives	2	2	2	0.04638	0.8727	0.1703
Pyrimidines	24	12	2	0.7666	0.0566	0.1795
Arylsulfates	9	1	1	0.2154	0.2143	0.1882
Urethanes	2	1	1	0.2154	0.2174	0.1902
Pteridines	8	6	3	0.1186	0.4091	0.1954
Benzyloxycarbonyls	6	2	1	0.3845	0.1277	0.1971
Imidazoles	12	6	2	0.3825	0.1379	0.208
Other alkaloids	36	17	2	0.9086	0.05882	0.21
Pyrrolo[2,3-d]pyrimidines	1	1	1	0.2154	0.25	0.2112
Piperidines	8	6	3	0.1186	0.4655	0.2152
2-benzimidazolylcarbamic acid esters	2	2	1	0.3845	0.1455	0.2172
Aminopyrimidines	3	2	1	0.3845	0.1455	0.2172
Pyrimidine deoxyribonucleosides	6	4	1	0.6212	0.09302	0.2225
Purine 2'-deoxyribonucleosides	3	3	1	0.5171	0.1136	0.2253
Tetrahydropyridines	3	3	1	0.5171	0.1136	0.2253
Phosphate esters	17	8	1	0.8566	0.06977	0.2281
Benzimidazoles	8	6	2	0.3825	0.1591	0.2312
Carnitines	1	1	1	0.2154	0.2826	0.2313
Chlorins	2	1	1	0.2154	0.2826	0.2313
Indenes and isoindenes	1	1	1	0.2154	0.2826	0.2313
Short-chain hydroxy acids	1	1	1	0.2154	0.3043	0.2442
Alpha hydroxy acids	1	1	1	0.2154	0.3214	0.2541
Monoalkyl phosphates	9	6	1	0.7669	0.09091	0.2554
Purine ribonucleosides	11	6	1	0.7669	0.09091	0.2554
Butenolides	5	5	2	0.2946	0.2391	0.2573
Chlorobenzenes	26	4	1	0.6212	0.1163	0.2621
Aloperine and related alkaloids	3	2	1	0.3845	0.1915	0.2657
Pheniramines	4	3	2	0.1192	0.6207	0.2666
Furanones	4	4	2	0.2049	0.3721	0.2725
Pyrimidine ribonucleoside diphosphates	20	6	2	0.3825	0.2045	0.2776
Phthalide isoquinolines	2	2	1	0.3845	0.2128	0.2866
Gallic acids	4	4	2	0.2049	0.4186	0.2964
Carboxylic acids	13	9	4	0.1072	0.8723	0.3152
3-alkylindoles	4	2	1	0.3845	0.2545	0.3253
Benzofurans	9	2	1	0.3845	0.2545	0.3253
Carbamate esters	2	2	1	0.3845	0.2545	0.3253
Amino sugars	15	7	1	0.8172	0.122	0.3296
Gluconolactones	1	1	1	0.2154	0.4783	0.3372
Isosorbides	4	3	1	0.5171	0.2045	0.3433
Dipeptides	438	242	16	0.999	0.1081	0.3484
Tropane alkaloids	4	3	2	0.1192	0.9091	0.3491
Imidazolyl carboxylic acids	6	4	2	0.2049	0.5424	0.3553
Organooxygen compounds	95	29	9	0.1536	0.7358	0.3594
Sugar acids	31	22	5	0.5294	0.2157	0.362
Pyrenes	2	2	1	0.3845	0.2979	0.3627
Sulfuric acid monoesters	2	2	1	0.3845	0.2979	0.3627
Medium-chain keto acids	8	6	1	0.7669	0.1591	0.3787
Organic phosphonic acids	8	6	1	0.7669	0.1591	0.3787
Cholines	5	2	1	0.3845	0.3191	0.3801
Primary carboxylic acid amides	1	1	1	0.2154	0.5714	0.381
Triazinones	3	1	1	0.2154	0.5714	0.381
Guanidines	9	5	2	0.2946	0.4286	0.3875
C-glycosyl compounds	4	4	2	0.2049	0.7045	0.4237
Phenylacetic acids	19	10	3	0.3691	0.4118	0.4384
Phthalazines	1	1	1	0.2154	0.7143	0.4419
Purine nucleosides	17	6	1	0.7669	0.2069	0.4508
Maleimides	2	2	1	0.3845	0.4255	0.4598
Hydropyridines	8	3	1	0.5171	0.3182	0.4615
Morphinans	15	8	3	0.2379	0.6949	0.4628
Dihydrofurans	1	1	1	0.2154	0.7679	0.4631
Organosulfonic acids	7	4	2	0.2049	0.8136	0.4653
Oxepanes	5	2	1	0.3845	0.4364	0.4673
Quinic acids	3	2	1	0.3845	0.4909	0.5034
Pterins and derivatives	1	1	1	0.2154	0.8929	0.5094
Hippuric acids	1617	65	15	0.4292	0.4516	0.5119
Toluenes	6	2	1	0.3845	0.5106	0.5159
Phenylsulfates	12	6	1	0.7669	0.2727	0.5364
Aldoximes	1	1	1	0.2154	0.9821	0.5402
Tropanes	5	3	1	0.5171	0.4138	0.5439
Monosaccharides	42	41	7	0.811	0.2745	0.5571
Phenylpyruvic acid derivatives	4	3	1	0.5171	0.4318	0.5581
Cyclitols	6	5	2	0.2946	0.7679	0.5624
Biphenyls	14	5	1	0.7028	0.3261	0.5668
Furoic acid derivatives	4	4	1	0.6212	0.3721	0.5697
p-Hydroxybenzoic acid alkyl esters	6	4	1	0.6212	0.3721	0.5697
Dialkyl ethers	3	3	1	0.5171	0.4655	0.5835
Anthraquinones	15	5	2	0.2946	0.8214	0.5853
Phenothiazines	14	7	1	0.8172	0.3115	0.6028
Heteroaromatic compounds	6	4	1	0.6212	0.4186	0.6103
Hydroxybenzoic acids	7	5	1	0.7028	0.3721	0.6123
Alcohols and polyols	2	2	1	0.3845	0.6909	0.6178
Hexoses	4	4	1	0.6212	0.4651	0.6476
Organic disulfides	3	2	1	0.3845	0.7636	0.6534
Unassigned	2	2	1	0.3845	0.766	0.6545
Aryl alkyl ketones	13	9	2	0.6092	0.4894	0.6589
Delta valerolactones	10	8	1	0.8566	0.3559	0.667
Benzoxazinones	5	2	1	0.3845	0.8085	0.674
Tertiary amines	4	2	1	0.3845	0.8298	0.6835
Nicotinamides	4	3	1	0.5171	0.6207	0.6857
Thiolanes	5	4	1	0.6212	0.5424	0.7035
Benzodiazines	8	5	1	0.7028	0.4821	0.7056
Glycosylamines	15	9	1	0.8875	0.383	0.7067
Beta-keto acids	8	7	2	0.4654	0.7377	0.7103
Quaternary ammonium salts	11	4	1	0.6212	0.5593	0.7147
Furanoid lignans	3	2	1	0.3845	0.9091	0.7169
Glycosyl compounds	7	2	1	0.3845	0.9818	0.7452
Substituted pyrroles	2	2	1	0.3845	0.999	0.7516
Diphenylmethanes	39	11	1	0.9308	0.4286	0.7656
Dialkyl phosphates	6	3	1	0.5171	0.7759	0.7676
Amino acid esters	8	4	1	0.6212	0.6512	0.7706
Gamma-keto acids	3	3	1	0.5171	0.7955	0.7768
Aralkylamines	15	14	1	0.9666	0.449	0.7963
Phenethylamines	10	6	1	0.7669	0.5682	0.7977
Anilides	13	6	1	0.7669	0.5862	0.809
N-substituted nicotinamides	3	3	1	0.5171	0.9138	0.8268
Tetrahydroisoquinolines	13	6	1	0.7669	0.6207	0.8294
Alpha-hydrogen aldehydes	9	6	1	0.7669	0.6552	0.8483
Xanthines	21	19	4	0.6104	0.8333	0.8525
P-methoxybenzoic acids	4	3	1	0.5171	0.999	0.8578
Naphthoquinones	13	7	1	0.8172	0.6829	0.8836
M-methoxybenzoic acids	5	4	1	0.6212	0.907	0.8867
Sulfonic acids	6	5	1	0.7028	0.8043	0.8878
Sugar alcohols	16	8	1	0.8566	0.661	0.8883
Benzenes	26	8	1	0.8566	0.6744	0.8947
Ureas	11	5	1	0.7028	0.9107	0.9257
Amino acids	510	336	47	0.9999	0.6552	0.9322
1-benzopyrans	44	15	2	0.8658	0.78	0.9404
Tripeptides	8000	3760	47	0.999	0.68	0.942
Pyrimidones	13	7	1	0.8172	0.8525	0.9485
Peptides	22	8	1	0.8566	0.9153	0.9748
Indoles	25	14	1	0.9666	0.8113	0.9748
Nitrobenzenes	15	8	1	0.8566	0.999	0.9891

## Sheet: Table S8 Biological Pathways
Table S8. Enrichment analysis performed on the metabolome (polar extracts) of Platynereis spp. according to site of origin (control versus acidified – CO2 vents). This analysis was based on a combination of mummichog and GSEA algorithms using the ‘MS Peaks to Pathways’ module in Metaboanalyst 4.0. Data was input as a table with m/z peaks, p-values and fold-changes. The following parameters were u…
Pathway	Total_Size	Hits	Sig_Hits	Mummichog_Pvalues	GSEA_Pvalues	Combined_Pvalues
Butanoate metabolism	12	7	6	0.00844	0.3088	0.01811
Phosphatidylinositol signaling system	15	7	4	0.1975	0.01471	0.01987
Pentose phosphate pathway	21	16	7	0.308	0.01493	0.02935
Phenylalanine, tyrosine and tryptophan biosynthesis	4	3	2	0.2809	0.01754	0.0311
Ubiquinone and other terpenoid-quinone biosynthesis	5	3	2	0.2809	0.01754	0.0311
Citrate cycle (TCA cycle)	16	10	6	0.09177	0.05882	0.03358
Glyoxylate and dicarboxylate metabolism	30	14	8	0.07131	0.07937	0.03495
Arginine and proline metabolism	27	23	13	0.02436	0.2676	0.03933
Fructose and mannose metabolism	16	10	4	0.486	0.01471	0.04247
Starch and sucrose metabolism	10	10	4	0.486	0.01471	0.04247
Glycolysis / Gluconeogenesis	22	11	5	0.3293	0.0303	0.05595
Phenylalanine metabolism	6	5	2	0.5721	0.01754	0.05621
Inositol phosphate metabolism	17	10	5	0.2455	0.04412	0.05984
Amino sugar and nucleotide sugar metabolism	27	21	6	0.8055	0.01493	0.06519
Galactose metabolism	15	14	4	0.7836	0.01587	0.067
Cysteine and methionine metabolism	34	19	11	0.03102	0.4571	0.07452
Alanine, aspartate and glutamate metabolism	20	15	7	0.2406	0.07812	0.09349
Caffeine metabolism	8	6	1	0.926	0.02222	0.1005
Pantothenate and CoA biosynthesis	16	9	3	0.6646	0.05263	0.1522
Lysine degradation	15	9	4	0.3898	0.1094	0.1772
Tryptophan metabolism	30	16	4	0.8709	0.0597	0.2057
Pentose and glucuronate interconversions	14	14	6	0.3569	0.3333	0.3722
Mannose type O-glycan biosynthesis	9	2	1	0.5778	0.25	0.4239
Aminoacyl-tRNA biosynthesis	20	19	7	0.5193	0.2857	0.4315
Arginine biosynthesis	6	5	3	0.2336	0.7111	0.4642
Thiamine metabolism	5	2	1	0.5778	0.2955	0.4725
D-Glutamine and D-glutamate metabolism	5	5	3	0.2336	0.8889	0.534
N-Glycan biosynthesis	35	7	1	0.9523	0.2353	0.5592
Terpenoid backbone biosynthesis	12	3	2	0.2809	0.8444	0.5784
Purine metabolism	60	39	10	0.9315	0.2603	0.586
Pyruvate metabolism	16	9	3	0.6646	0.3684	0.5894
Synthesis and degradation of ketone bodies	4	1	1	0.3497	0.7222	0.6001
Steroid biosynthesis	17	3	1	0.7262	0.3864	0.6372
Histidine metabolism	8	6	2	0.6823	0.4222	0.6466
Riboflavin metabolism	3	2	1	0.5778	0.5	0.6476
Glycerophospholipid metabolism	12	9	1	0.9802	0.2969	0.6503
Ascorbate and aldarate metabolism	6	6	2	0.6823	0.4667	0.6828
D-Arginine and D-ornithine metabolism	4	4	2	0.4367	0.8393	0.7344
Pyrimidine metabolism	40	21	2	0.9988	0.4179	0.7821
Porphyrin and chlorophyll metabolism	17	2	1	0.5778	0.7586	0.7998
Nitrogen metabolism	5	2	1	0.5778	0.7955	0.8169
Valine, leucine and isoleucine degradation	35	12	3	0.8523	0.5469	0.8219
Valine, leucine and isoleucine biosynthesis	8	7	2	0.7682	0.6618	0.8523
Sulfur metabolism	11	5	2	0.5721	0.8947	0.8546
Glutathione metabolism	17	6	2	0.6823	0.7544	0.8566
Taurine and hypotaurine metabolism	6	6	2	0.6823	0.8222	0.8853
Nicotinate and nicotinamide metabolism	14	8	1	0.9693	0.6111	0.9025
Folate biosynthesis	22	9	2	0.8815	0.6875	0.9096
Selenocompound metabolism	14	3	1	0.7262	0.8596	0.9184
Mucin type O-glycan biosynthesis	4	3	1	0.7262	0.9778	0.9532
Propanoate metabolism	19	8	2	0.8333	0.8611	0.9557
Drug metabolism - other enzymes	25	12	2	0.9597	0.7969	0.9699
Tyrosine metabolism	21	15	3	0.9416	0.8281	0.9737
Glycine, serine and threonine metabolism	25	17	4	0.902	0.8841	0.9779
beta-Alanine metabolism	13	8	1	0.9693	0.8889	0.99
