# Supplementary material for: Sibling species differently distributed around a CO2 vent show transplantation proteomic remodelling, while displaying metabolomic signatures associated with their origin
Source: Sci Rep. 2025 Sep 29;15:33604. doi: 10.1038/s41598-025-18913-y (PMC12479771; doi:10.1038/s41598-025-18913-y)
Supplement: Supplementary file 3 — Supplementary Material 3 [file 41598_2025_18913_MOESM3_ESM.xlsx]

## Sheet: Table S9
Table S9. Differentially abundant lipids (t-tests with 250 randomizations, False Discovery Rate of 0.05 and s 0.1) between annelids Platynereis spp coming from different sites of origin, namely control origin (including CC = collected in low pCO2/high pH and transplanted to low pCO2/high pH and CA = collected in low pCO2/high pH and transplanted to high pCO2/low pH) and acidified origin (AA = col…
-Log(P-value)	Difference (control-acidified)	m to z	Empirical Formula (peak)	Ion form	KEGG Compound	Lipid Maps	Lipid class	Biological function of lipid classes (from the Encyclopedia of lipidomics & HMDB Metabocards)
4.38555	0.559777	1012.79404	C56H108NO8P	[M+Hac-H]-	NA	['PC(24:1(15Z)/24:1(15Z))']	Glycerophosphocholines	Component of biological membranes; precursor of other lipids and second messengers; cell signaling
3.45794	-0.79813	924.63679	NA	NA	NA	NA
3.42883	-0.844275	923.6339	C50H95O10P	[M+(37Cl)]-	NA	['PG(22:0/22:2(13Z,16Z))', 'PG(22:1(11Z)/22:1(11Z))', 'PG(22:2(13Z,16Z)/22:0)']	Glycerophosphoglycerols	Component of biological membranes; cell signalling
2.94947	-0.587082	921.61883	C50H93O10P	[M+(37Cl)]-	NA	['PG(22:1(11Z)/22:2(13Z,16Z))', 'PG(22:2(13Z,16Z)/22:1(11Z))']	Glycerophosphoglycerols	Component of biological membranes; cell signalling
2.10343	0.831983	887.78948	NA	NA	NA	NA
7.29354	2.25619	886.78604	NA	NA	NA	NA
3.183	0.790517	859.75815	NA	NA	NA	NA
3.00609	0.791885	858.75485	NA	NA	NA	NA
2.5031	0.530661	850.59572	C48H86NO9P	[M-H]-	NA	['PS(P-20:0/22:4(7Z,10Z,13Z,16Z))']	Glycerophosphoserines	Component of biological membranes; precursor for glycerophosphoethanolamine; cell signaling & signal transduction
			C46H88NO9P	[M+Na-2H]-	NA	['PS(O-18:0/22:2(13Z,16Z))', 'PS(O-20:0/20:2(11Z,14Z))', 'PS(P-18:0/22:1(11Z))', 'PS(P-20:0/20:1(11Z))']	Glycerophosphoserines	Component of biological membranes; precursor for glycerophosphoethanolamine; cell signaling & signal transduction
			C46H82NO7P	[M+Hac-H]-	NA	['PC(P-18:0/20:5(5Z,8Z,11Z,14Z,17Z))', 'PC(o-16:0/22:6(4Z,7Z,10Z,13Z,16Z,19Z))']	Glycerophosphocholines	Component of biological membranes; precursor of other lipids and second messengers
4.90994	-0.895469	832.74037	NA	NA	NA	NA
4.81161	-1.20309	831.72698	NA	NA	NA	NA
8.07011	-1.80468	830.72338	NA	NA	NA	NA
3.61546	-0.784101	827.59951	NA	NA	NA	NA
3.82975	-0.786086	826.59647	C46H86NO9P	[M-H]-	NA	['PS(O-20:0/20:3(8Z,11Z,14Z))', 'PS(P-18:0/22:2(13Z,16Z))', 'PS(P-20:0/20:2(11Z,14Z))']	Glycerophosphoserines	Component of biological membranes; precursor for glycerophosphoethanolamine; cell signaling & signal transduction
			C44H82NO7P	[M+Hac-H]-	NA	['PC(O-16:0/20:4(5E,8E,11E,14E))', 'PC(O-16:0/20:4(5Z,8Z,11Z,14Z))', 'PC(O-18:0/18:4(6Z,9Z,12Z,15Z))', 'PC(P-16:0/20:3(8Z,11Z,14Z))', 'PC(P-18:0/18:3(6Z,9Z,12Z))', 'PC(P-18:0/18:3(9Z,12Z,15Z))']	Glycerophosphocholines	Component of biological membranes; precursor of other lipids and second messengers; cell signaling
6.38759	-1.27975	818.72392	NA	NA	NA	NA
2.14291	-0.775938	801.58399	NA	NA	NA	NA
3.09373	0.532133	777.56267	C47H80O6	[M+(37Cl)]-	NA	['TG(12:0/12:0/20:5(5Z,8Z,11Z,14Z,17Z))[iso3]', 'TG(12:0/14:1(9Z)/18:4(6Z,9Z,12Z,15Z))[iso6]']	Triacylglycerols	Lipid metabolism & transport; energy storage; membrane stabilizers
3.22967	0.553612	776.5593	C45H80NO7P	[M-H]-	NA	['PE(O-18:0/22:6(4Z,7Z,10Z,13Z,16Z,19Z))', 'PE(P-20:0/20:5(5Z,8Z,11Z,14Z,17Z))']	Glycerophosphoethanolamines	Precursors of glycerophosphocholines and endocannabinoid neurotransmitter
2.37995	-0.529603	754.57522	C43H82NO7P	[M-H]-	NA	['PC(P-18:0/17:2(9Z,12Z))', 'PE(O-18:0/20:3(8Z,11Z,14Z))', 'PE(O-20:0/18:3(6Z,9Z,12Z))', 'PE(O-20:0/18:3(9Z,12Z,15Z))', 'PE(P-16:0/22:2(13Z,16Z))', 'PE(P-18:0/20:2(11Z,14Z))', 'PE(P-20:0/18:2(9Z,12Z))']	Glycerophosphocholines/glycerophosphoethanolamines	Component of biological membranes; precursor of other lipids and second messengers; precursors of glycerophosphocholines and endocannabinoid neurotransmitter
2.8503	-0.683024	728.55939	C41H80NO7P	[M-H]-	NA	['PC(O-16:0/17:2(9Z,12Z))', 'PC(P-16:0/17:1(9Z))', 'PC(P-18:0/15:1(9Z))', 'PE(O-16:0/20:2(11Z,14Z))', 'PE(O-18:0/18:2(9Z,12Z))', 'PE(P-16:0/20:1(11Z))', 'PE(P-18:0/18:1(9Z))', 'PE(P-20:0/16:1(9Z))']	Glycerophosphocholines/glycerophosphoethanolamines	Component of biological membranes; precursor of other lipids and second messengers; precursors of glycerophosphocholines and endocannabinoid neurotransmitter
3.29702	-0.734166	721.50015	NA	NA	NA	NA
2.94693	-0.807518	720.49711	C41H72NO7P	[M-H]-	NA	['PE(P-16:0/20:5(5Z,8Z,11Z,14Z,17Z))']	Glycerophosphoethanolamines	Precursors of glycerophosphocholines and endocannabinoid neurotransmitter
3.41568	-0.52197	711.52435	NA	NA	NA	NA
2.37237	-0.547446	710.52067	NA	NA	NA	NA
2.2065	0.659805	694.56238	NA	NA	NA	NA
6.91993	1.9083	692.54664	NA	NA	NA	NA
2.86673	-0.510253	666.531	NA	NA	NA	NA
4.0635	1.20494	665.51091	NA	NA	NA	NA
2.77024	0.861001	662.53634	NA	NA	NA	NA
4.20821	0.427232	651.53989	NA	NA	NA	NA
3.27305	0.708713	648.52077	NA	NA	NA	NA
2.22505	0.739922	645.54212	NA	NA	NA	NA
3.26484	1.06919	641.51026	NA	NA	NA	NA
6.91017	1.75094	641.49233	C38H70O5	[M+Cl]-	NA	['DG(13:0/22:2(13Z,16Z)/0:0)[iso2]', 'DG(15:0/20:2(11Z,14Z)/0:0)', 'DG(15:1(9Z)/20:1(11Z)/0:0)[iso2]', 'DG(17:0/18:2(9Z,12Z)/0:0)[iso2]', 'DG(17:2(9Z,12Z)/18:0/0:0)[iso2]', 'DG(19:1(9Z)/16:1(9Z)/0:0)[iso2]']	Diacylglycerols	De novo triacylglycerol biosynthesis; phospholipid metabolic pathway; lipid metabolism
5.38861	1.27666	639.49498	C39H70O4	[M+(37Cl)]-	NA	['NA']
8.79307	-2.40561	637.47944	NA	NA	NA	NA
2.49946	-0.590029	634.47163	NA	NA	NA	NA
2.47669	-0.604659	632.45604	C32H63NO5S	[M+Hac-H]-	NA	['NA']
2.80573	-0.542964	630.43992	NA	NA	NA	NA
3.89279	-1.55069	628.42484	NA	NA	NA	NA
3.65675	-0.496342	627.47663	C41H66O3	[M+Na-2H]-	NA	['NA']
			C37H68O5	[M+Cl]-	NA	['DG(12:0/22:2(13Z,16Z)/0:0)[iso2]', 'DG(14:0/20:2(11Z,14Z)/0:0)', 'DG(14:1(9Z)/20:1(11Z)/0:0)', 'DG(16:0/18:2(9Z,12Z)/0:0)', 'DG(16:1(9Z)/18:1(9Z)/0:0)', 'DG(17:0/17:2(9Z,12Z)/0:0)[iso2]', 'DG(17:1(9Z)/17:1(9Z)/0:0)']	Diacylglycerols	De novo triacylglycerol biosynthesis; phospholipid metabolic pathway; lipid metabolism
2.29686	-0.605339	626.4913	C38H71NO3	[M+K-2H]-	NA	['Cer(d18:2/20:1)']	Sphingolipids (ceramides)
7.61207	-1.42781	625.47931	NA	NA	NA	NA
6.94896	-1.38041	622.50496	NA	NA	NA	NA
3.60375	-0.658616	614.47306	NA	NA	NA	NA
2.83208	-0.529076	613.47914	NA	NA	NA	NA
5.32867	-1.3028	612.4759	NA	NA	NA	NA
10.2133	-2.41526	612.45788	NA	NA	NA	NA
10.4864	-2.95704	611.46375	NA	NA	NA	NA
8.18371	-2.89467	610.46044	NA	NA	NA	NA
10.0728	3.10442	603.51851	NA	NA	NA	NA
9.73255	3.4183	602.51507	NA	NA	NA	NA
7.40969	-1.09531	601.46078	C35H66O5	[M+Cl]-	NA	['DG(12:0/20:1(11Z)/0:0)[iso2]', 'DG(14:0/18:1(9Z)/0:0)', 'DG(14:1(9Z)/18:0/0:0)', 'DG(15:0/17:1(9Z)/0:0)[iso2]', 'DG(15:1(9Z)/17:0/0:0)[iso2]', 'DG(16:0/16:1(9Z)/0:0)']	Diacylglycerols	De novo triacylglycerol biosynthesis; phospholipid metabolic pathway; lipid metabolism
7.96585	-1.5799	600.45753	NA	NA	NA	NA
7.7733	-1.5433	599.46373	NA	NA	NA	NA
7.42785	-1.92006	598.46049	C36H67NO3	[M+K-2H]-	NA	['Cer(d18:2/18:1)']	Sphingolipids (ceramides)	Second messengers in signaling pathways; signal transduction; formation of lipid-rafts in membranes; membrane stabilizer; cell proliferation; cell survival; stress response; energy storage
7.59144	0.78635	590.55134	C38H73NO3	[M-H]-	NA	['Cer(d18:2/20:0)']	Sphingolipids (ceramides)	Second messengers in signaling pathways; signal transduction; formation of lipid-rafts in membranes; membrane stabilizer; cell proliferation; cell survival; stress response; energy storage
3.93508	0.914699	590.51437	NA	NA	NA	NA
5.1957	0.304382	588.53572	C38H71NO3	[M-H]-	NA	['Cer(d18:2/20:1)']	Sphingolipids (ceramides)	Second messengers in signaling pathways; signal transduction; formation of lipid-rafts in membranes; membrane stabilizer; cell proliferation; cell survival; stress response; energy storage
2.28426	-0.86628	586.44185	NA	NA	NA	NA
5.90039	-1.1447	585.448	NA	NA	NA	NA
9.49685	-2.90956	584.44495	NA	NA	NA	NA
2.45568	0.722763	582.54653	NA	NA	NA	NA
4.43543	-0.717822	577.50282	NA	NA	NA	NA
4.50415	-0.89067	576.49939	NA	NA	NA	NA
8.90143	-3.01229	574.484	NA	NA	NA	NA
8.83266	-1.51359	563.4869	NA	NA	NA	NA
7.18477	-1.35327	562.48372	NA	NA	NA	NA
5.4579	-1.41602	549.47169	NA	NA	NA	NA
11.6601	-2.79863	548.4683	NA	NA	NA	NA
6.95324	-0.82175	515.46623	NA	NA	NA	NA
9.43899	-1.69657	514.46291	NA	NA	NA	NA
2.79043	0.512716	464.31459	C25H49NO4	[M+K-2H]-	['Stearoylcarnitine']		Acyl carnitines	Fatty acid metabolism; mitochondrial beta-oxidation of long chain saturated fatty acids; cell signaling
			C23H48NO6P	[M-H]-	['PC(P-15:0/0:0)', 'PE(O-18:1(9Z)/0:0)', 'PE(P-18:0/0:0)']		Glycerophosphocholines/glycerophosphoethanolamines	Component of biological membranes; precursor of other lipids and second messengers; precursors of glycerophosphocholines and endocannabinoid neurotransmitter
1.99914	0.646432	330.25193	NA	NA	NA	NA
2.56215	0.878038	329.24859	C22H34O2	[M-H]-	NA	['NA', '(7Z,10Z,13Z,16Z,19Z)-Docosa-7,10,13,16,19-pentaenoic acid', '1alpha-hydroxy-23,24,25,26,27-pentanorvitamin D3 / 1alpha-hydroxy-23,24,25,26,27-pentanorcholecalciferol', '22-hydroxy-23,24,25,26,27-pentanorvitamin D3 / 22-hydroxy-23,24,25,26,27-pentanorcholecalciferol', 'Docosapentaenoic acid (22n-6)', 'Taxa-4(20),11(12)-dien-5alpha-yl acetate', 'docosapentaenoic acid']	LC-PUFA; Sterol lipids (secosteroids, vitamin D3 & derivatives); Taxanes	Fatty acid metabolism; cell signaling & signal transduction; energy storage; membrane stabilizer; regulation of body calcium and phosphorus; gene expression regulation; biosynthesis of secondary metabolites
			C20H30	[M+Hac-H]-		['Axerophthene', 'Erogorgiaene']	Isoprenoids (diterpenes)	Precursors of sterols and carotenoids; membrane integrity; cell signaling
			C22H34O2	[M-H]-	['(5Z,8Z,11Z,14Z,17Z)-Eicosapentaenoic acid ethyl ester', '(7Z,10Z,13Z,16Z,19Z)-Docosa-7,10,13,16,19-pentaenoic acid', '17beta-Hydroxy-4,4,17-trimethylandrost-5-en-3-one', '2-Methyl-5alpha-androst-2-en-17beta-ol acetate', 'Taxa-4(20),11(12)-dien-5alpha-yl acetate']		LC-PUFA; Steroid lipids; Taxanes	Fatty acid metabolism; cell signaling & signal transduction; energy storage; membrane stabilizer; regulation of body calcium and phosphorus; gene expression regulation; biosynthesis of secondary metabolites
3.46295	0.520813	257.22743	NA	NA	NA	NA
